# Supplementary material for: Repeated dose toxicity and immunogenicity studies in SD rats: a new recombinant zoster vaccine (CHO cell) formulated with adjuvant BC02
Source: Front Cell Infect Microbiol. 2026 May 22;16:1756776. doi: 10.3389/fcimb.2026.1756776 (PMC13236683; doi:10.3389/fcimb.2026.1756776)
Supplement: Supplementary file 1 [file Table1.xlsx]

## Sheet: Sheet1
Abbreviations
A/G	Albumin/Globulin	LYMPH	Lymphocyte
ALB	Albumin	MALB	Microalbumin
ALP	Alkaline phosphatase	MCH	Mean corpusular hemoglobin
ALT	Alanine aminotransferase	MCHC	Mean corpusular hemoglobin concerntration
APTT	Activated partial thromboplastin time	MCV	Mean corpusular volume
AST	Aspartate aminotransferase	MONO	Monocyte
BASO	Basophil	MPV	Mean platelet volume
BIL	Bilirubin	Na	Sodium
BLD	Blood	NEUT	Neutrophil
BUN	Blood urea nitrogen	NIT	Nitrite
Ca	Calcium	pH	Potential of hydrogen
CK	Creatine kinase	PLT	Platelet
Cl	Chlorine	PRO	Protein
Crea	Crea	PT	Prothrombin time
EOS	Eosinophil	RBC	Red blood cell
GLO	Globulin	RDW	Red blood cell volume distribution width
GLU	Glucose	RETIC	Reticulocyte
GMT	Geometric Mean Titer	SG	Specific gravity
HCT	Hematocrit	T.BIL	Total Bilirubin
HGB	Hemoglobin	T.CHO	Total Cholesterol
IFN-γ	Interferon-gamma	T.P	Total protein
IL-2	Interleukin-2	TG	Total triglyceride
TNF-α	Tumor Necrosis Factor-alpha	URO	Urobilinogen
K	Potassium	VC	Vitamin C
KET	Ketone	WBC	White blood cell
LUC	Large unstained cell
