# Supplementary material for: Repeated dose toxicity and immunogenicity studies in SD rats: a new recombinant zoster vaccine (CHO cell) formulated with adjuvant BC02
Source: Front Cell Infect Microbiol. 2026 May 22;16:1756776. doi: 10.3389/fcimb.2026.1756776 (PMC13236683; doi:10.3389/fcimb.2026.1756776)
Supplement: Supplementary file 2 [file Table2.xlsx]

## Sheet: Clinical biochemistry 1
Table S1. Clinical biochemistry (Post-vaccination period,male)
Test item	Group
	Blank control	Adjuvant control	Low-dose	High-dose
Animals, n	103	104	105	106
ALT（IU/L）	49.81±4.98	47.64±7.57	46.44±4.50	45.98±5.97
AST（IU/L）	181.12±27.80	162.80±26.76	182.93±56.93	142.42±25.43
ALP（IU/L）	124.48±29.59	105.09±12.55	122.66±25.74	113.04±22.54
TBIL（μmol/L)	0.516±0.410	0.382±0.268	0.467±0.210	0.422±0.389
CK（IU/L）	599.1±232.3	517.3±123.5	520.8±107.5	367.0±134.9**↓▲↓
TP（g/L）	62.68±1.54	62.08±1.99	62.28±3.27	62.39±2.62
ALB（g/L）	34.68±0.76	33.98±0.88	33.62±1.89	33.44±1.37
GLO(g/L)	28.00±1.57	28.10±1.26	28.66±1.63	28.95±1.77
A/G	1.24±0.08	1.21±0.04	1.17±0.05*↓	1.16±0.07**↓
GLU（mmol/L）	6.952±1.164	6.348±0.458	5.654±1.379	5.736±0.647
BUN（mmol/L）	5.914±0.823	5.727±0.688	6.861±0.947*↑▲▲↑	5.887±0.755
Crea（μmol/L）	58.77±6.76	58.07±4.97	63.16±3.09▲↑	56.04±3.97
TCHO（mmol/L）	1.770±0.332	1.837±0.378	1.760±0.323	1.638±0.399
TG（mmol/L）	0.462±0.243	0.467±0.232	0.539±0.281	0.452±0.166
K+（mmol/L）	4.83±0.21	4.87±0.20	4.76±0.18	4.89±0.16
Na+（mmol/L）	143.2±0.9	143.6±0.9	144.4±0.9**↑▲↑	144.5±0.6**↑▲↑
Cl-（mmol/L）	105.3±1.2	105.7±1.6	105.0±1.1	106.6±1.2
Ca（mmol/L）	2.43±0.06	2.45±0.05	2.41±0.14	2.45±0.06
Note: Compared with the blank control group: *P<0.05, **P<0.01; compared with the adjuvant control group: ▲P<0.05,▲▲P<0.01.
3For the T.BIL indicator, sample M5# from the blank control group fell below the detection linear range and was therefore excluded from the statistical analysis. The group contained 9 animals.
4For the T.BIL indicator, sample M43# from the adjuvant control group fell below the detection linear range and was therefore excluded from the statistical analysis. The group contained 9 animals.
5For the T.BIL indicator, samples M48# and M44# from the low-dose group fell below the detection linear range and were therefore excluded from the statistical analysis. The group contained 8 animals.
6For the T.BIL indicator, samples M63# and M39# from the high-dose group fell below the detection linear range and were therefore excluded from the statistical analysis. The group contained 8 animals.

## Sheet: Clinical biochemistry 2
Table S2. Clinical biochemistry (Post-vaccination period,female)
Test item	Group
	Blank control	Adjuvant control	Low-dose	High-dose
Animals, n	10	10	10	10
ALT（IU/L）	38.11±8.72	38.87±6.76	56.92±32.86	42.57±10.93
AST（IU/L）	153.52±30.56	174.25±48.61	198.29±70.83	157.50±18.16
ALP（IU/L）	47.74±9.34	49.36±10.64	48.31±9.48	49.16±13.21
TBIL（μmol/L)	1.321±0.266	0.910±0.476	1.152±0.504	0.870±0.496
CK（IU/L）	469.4±151.5	593.8±248.6	523.1±174.6	416.5±115.7
TP（g/L）	73.24±4.61	72.10±5.18	71.51±4.48	70.93±3.80
ALB（g/L）	42.68±3.39	41.39±2.81	40.64±2.74	39.93±2.32
GLO(g/L)	30.56±1.59	30.71±2.57	30.87±2.10	31.00±1.74
A/G	1.40±0.08	1.35±0.06	1.32±0.07*↓	1.29±0.05**↓▲↓
GLU（mmol/L）	6.525±0.739	5.740±1.105	5.727±0.786	6.273±0.671
BUN（mmol/L）	5.898±0.513	5.962±0.555	6.410±0.918	6.554±1.277
Crea（μmol/L）	66.85±4.09	64.01±2.05	66.05±2.61	67.92±6.89
TCHO（mmol/L）	1.997±0.338	2.017±0.295	2.237±0.329	1.962±0.348
TG（mmol/L）	0.580±0.323	0.606±0.272	0.414±0.118	0.435±0.274
K+（mmol/L）	4.41±0.17	4.40±0.21	4.38±0.24	4.21±0.22
Na+（mmol/L）	142.9±1.3	142.7±1.2	142.9±0.9	142.5±1.2
Cl-（mmol/L）	105.1±1.5	105.0±1.7	105.4±1.4	105.0±0.6
Ca（mmol/L）	2.60±0.07	2.58±0.12	2.62±0.10	2.56±0.06
Note: Compared with the blank control group: *P<0.05, **P<0.01; compared with the adjuvant control group: ▲P<0.05.

## Sheet: Clinical biochemistry 3
Table S3. Clinical biochemistry (End of recovery period,male)
Test item	Group
	Blank control	Adjuvant control	Low-dose	High-dose
Animals, n	57	5	5	58
ALT（IU/L）	46.42±10.93	47.54±2.57	54.99±11.67	50.79±3.97
AST（IU/L）	193.08±47.73	184.11±27.78	213.16±21.90	180.12±9.59
ALP（IU/L）	104.68±11.84	124.71±29.82	125.89±27.31	98.93±21.33
TBIL（μmol/L)	0.311±0.279	0.526±0.163	0.503±0.402	0.959±0.206
CK（IU/L）	674.3±214.3	637.2±148.4	553.7±128.5	647.8±76.6
TP（g/L）	65.46±3.63	65.78±2.79	65.54±3.83	66.46±1.36
ALB（g/L）	35.90±1.59	35.43±0.55	35.98±1.73	36.28±0.46
GLO(g/L)	29.57±2.19	30.35±2.36	29.56±2.30	30.18±1.17
A/G	1.22±0.06	1.17±0.09	1.22±0.06	1.20±0.04
GLU（mmol/L）	8.202±1.138	6.745±0.918	7.071±1.070	7.242±1.643
BUN（mmol/L）	6.372±2.128	5.520±0.538	4.880±0.769	5.226±0.293
Crea（μmol/L）	63.21±10.01	57.75±4.27	57.22±1.41	57.00±5.71
TCHO（mmol/L）	1.779±0.339	2.090±0.314	2.153±0.399	2.123±0.221
TG（mmol/L）	0.523±0.098	0.665±0.224	0.653±0.192	0.737±0.152
K+（mmol/L）	4.93±0.12	4.96±0.13	4.79±0.26	5.00±0.15
Na+（mmol/L）	144.1±0.9	144.0±0.5	145.8±1.0**↑▲▲↑	146.3±0.6**↑▲▲↑
Cl-（mmol/L）	106.2±1.9	106.5±1.7	107.2±2.0	107.8±0.8
Ca（mmol/L）	2.42±0.07	2.42±0.06	2.43±0.07	2.43±0.02
Note: Compared with the blank control group: *P<0.05, **P<0.01; compared with the adjuvant control group: ▲P<0.05,▲▲P<0.01.
7For the T.BIL indicator, sample M50# from the blank control group fell below the detection linear range and was therefore excluded from the statistical analysis. The group contained 4 animals.
8For the T.BIL indicator, samples M65#, M11#, and M25# from the high-dose group fell below the detection linear range and were therefore excluded from the statistical analysis. The group contained 2 animals.

## Sheet: Clinical biochemistry 4
Table S4. Clinical biochemistry (End of recovery period,female)
Test item	Group
	Blank control	Adjuvant control	Low-dose	High-dose
Animals, n	5	5	5	5
ALT（IU/L）	54.47±6.89	60.29±16.13	67.43±20.37	69.27±34.87
AST（IU/L）	213.42±71.71	175.08±34.80	167.18±52.57	209.31±105.34
ALP（IU/L）	57.32±14.20	45.83±9.87	53.47±11.07	43.12±4.42
TBIL（μmol/L)	0.939±0.431	0.991±0.294	1.261±0.374	1.392±0.234
CK（IU/L）	480.9±107.5	423.5±136.1	294.8±113.6	328.2±84.2
TP（g/L）	74.27±3.72	76.58±2.99	74.16±6.19	77.84±3.65
ALB（g/L）	42.08±1.82	44.56±2.18	42.28±4.10	44.58±2.28
GLO(g/L)	32.19±2.16	32.02±1.16	31.88±2.13	33.26±1.47
A/G	1.31±0.06	1.39±0.06	1.32±0.04	1.34±0.03
GLU（mmol/L）	7.480±0.682	7.653±0.470	8.181±0.874	7.936±1.155
BUN（mmol/L）	8.504±3.262	5.640±0.751	6.104±0.587	5.745±0.833
Crea（μmol/L）	76.37±8.71	67.60±0.81	66.74±5.82	68.13±6.70
TCHO（mmol/L）	2.203±0.329	2.247±0.214	2.133±0.321	2.473±0.339
TG（mmol/L）	0.417±0.073	0.507±0.265	0.448±0.112	0.456±0.113
K+（mmol/L）	4.18±0.40	4.42±0.47	4.31±0.26	4.29±0.21
Na+（mmol/L）	144.5±0.3	144.9±0.9	144.8±0.7	144.0±1.0
Cl-（mmol/L）	107.2±1.2	108.3±1.3	108.1±1.8	107.6±2.1
Ca（mmol/L）	2.58±0.02	2.61±0.10	2.61±0.14	2.68±0.06
