# Supplementary material for: Repeated dose toxicity and immunogenicity studies in SD rats: a new recombinant zoster vaccine (CHO cell) formulated with adjuvant BC02
Source: Front Cell Infect Microbiol. 2026 May 22;16:1756776. doi: 10.3389/fcimb.2026.1756776 (PMC13236683; doi:10.3389/fcimb.2026.1756776)
Supplement: Supplementary file 3 [file Table3.xlsx]

## Sheet: Urinalysis 1
Table S5. Urinalysis (Before administration, male)
Test item		Group
		Blank control	Adjuvant control	Low-dose	High-dose
Animals, n		15	15	15	15
URO (μmol/L)	Normal	15/15	15/15	15/15	15/15
BIL ( μmol/L)	Neg	15/15	15/15	15/15	15/15
KET (mmol/L)	Neg	15/15	15/15	14/15	15/15
	+-	/	/	1/15	/
BLD (Ery/μL)	Neg	14/15	13/15	14/15	15/15
	+-	1/15	2/15	/	/
	2+	/	/	1/15	/
PRO (g/L)	Neg	15/15	15/15	15/15	15/15
NIT	Neg	15/15	15/15	15/15	15/15
WBC (Leuko/μL)	Neg	14/15	15/15	15/15	15/15
	+-	1/15	/	/	/
GLU (mmol/L)	Neg	15/15	15/15	15/15	15/15
MALB (g/L)	Neg	11/15	9/15	1/15	5/15
	0.15	4/15	6/15	14/15	10/15
	>0.15	/	1/10	1/10	/
SG	<=1.005	6/15	5/15	2/15**↑▲↑	6/15
	1.01	9/15	10/15	8/15	8/15
	1.015	/	/	5/15	1/15
pH	7	1/15	/	/	/
	7.5	8/15	7/15	9/15	5/15
	8	6/15	8/15	6/15	10/15
VC (mmol/L)	0	15/15	15/15	15/15	15/15
Note: Compared with the blank control group: **P<0.01; compared with the adjuvant control group: ▲P<0.05.

## Sheet: Urinalysis 2
Table S6. Urinalysis (Before administration, female)
Test item		Group
		Blank control	Adjuvant control	Low-dose	High-dose
Animals, n		15	15	15	15
URO (μmol/L)	Normal	15/15	15/15	15/15	15/15
BIL (μmol/L)	Neg	15/15	15/15	15/15	15/15
KET (mmol/L)	Neg	15/15	15/15	15/15	15/15
BLD (Ery/μL)	Neg	14/15	15/15	15/15	15/15
	1+	1/15	/	/	/
PRO (g/L)	Neg	15/15	14/15	15/15	15/15
	Trace	/	1/15	/	/
NIT	Neg	15/15	15/15	15/15	15/15
WBC (Leuko/μL)	Neg	15/15	13/15	15/15	15/15
	+-	/	1/15	/	/
	1+	/	1/15	/	/
GLU (mmol/L)	Neg	15/15	15/15	15/15	15/15
MALB (g/L)	Neg	8/15	6/15	9/15	6/15
	0.15	7/15	8/15	6/15	9/15
	>0.15	/	1/15	/	/
SG	<=1.005	5/15	5/15	6/15	/
	1.01	0.466667	6/15	8/15	0.733333
	1.015		0.266667	1/15	0.266667
pH	6.5	/	1/15	/	/
	7	/	3/15	1/15	/
	7.5	0.733333	10/15	10/15	0.866667
	8	0.266667	1/15	0.266667	2/15
VC (mmol/L)	0	15/15	15/15	15/15	15/15

## Sheet: Urinalysis 3
Table S7. Urinalysis (Post-vaccination period,male)
Test item		Group
		Blank control	Adjuvant control	Low-dose	High-dose
Animals, n		10	10	10	10
URO （μmol/L)	Normal	10/10	10/10	10/10	10/10
BIL (μmol/L)	Neg	10/10	10/10	10/10	10/10
KET (mmol/L)	Neg	3/10	5/10	3/10	5/10
	+-	6/10	5/10	7/10	5/10
	1+-	1/10	/	/	/
BLD (Ery/μL)	Neg	8/10	9/10	9/10	10/10
	+-	2/10	1/10	1/10	/
PRO (g/L)	Neg	8/10	9/10	8/10	5/10
	Trace	2/10	1/10	2/10	5/10
NIT	Neg	10/10	10/10	10/10	10/10
WBC (Leuko/μL)	Neg	6/10	9/10	10/10	9/10
	+-	1/10	1/10	/	1/10
	1+-	3/10	/	/	/
GLU mmol/L	Neg	10/10	10/10	10/10	10/10
MALB（g/L）	0.15	8/10	9/10	8/10	5/10
	>0.15	2/10	1/10	2/10	5/10
SG	<=0.15	7/10	10/10	5/10	9/10
	1.01	2/10	/	5/10	1/10
	1.015	1/10	/	/	/
pH	6.5	2/10	/	/	/
	7	2/10	1/10	2/10	2/10
	7.5	5/10	4/10	6/10	4/10
	8	1/10	4/10	2/10	4/10
	8.5	/	1/10	/	/
VC (mmol/L)	0	9/10	10/10	10/10	10/10
	0.6	1/10	/	/	/

## Sheet: Urinalysis 4
Table S8. Urinalysis (Post-vaccination period,female)
Test item		Group
		Blank control	Adjuvant control	Low-dose	High-dose
Animals, n		10	10	10	10
URO （μmol/L）	Normal	10/10	10/10	10/10	10/10
BIL（ μmol/L）	Neg	10/10	10/10	10/10	10/10
KET （mmol/L）	Neg	10/10	10/10	10/10	10/10
BLD （Ery/μL）	Neg	10/10	10/10	10/10	10/10
PRO （g/L）	Neg	10/10	10/10	10/10	10/10
NIT	Neg	10/10	10/10	10/10	10/10
WBC （Leuko/μL）	Neg	9/10	10/10	10/10	10/10
	+-	1/10	/	/	/
GLU mmol/L	Neg	10/10	10/10	10/10	10/10
MALB (g/L)	Neg	1/10	7/10**↓	/	1/10▲▲↑
	0.15	9/10	3/10	10/10▲▲↑	9/10
SG	<=1.005	9/10	9/10	9/10	9/10
	1.01	1/10	1/10	1/10	1/10
pH	5.5	2/10	/	/	/
	6	1/10	/	1/10	1/10
	6.5	/	1/10	2/10	1/10
	7	1/10	/	3/10	/
	7.5	5/10	7/10	4/10	5/10
	8	1/10	2/10	/	3/10
VC (mmol/L)	0	10/10	10/10	10/10	10/10
Note: "Normal" and "Neg" indicate no abnormalities were detected in the parameters. "+-" indicates a leukocyte count of approximately 15 Leuko/μL.
Note: Compared with the blank control group: *P<0.05, **P<0.01; compared with the adjuvant control group: ▲P<0.05, ▲▲P<0.01.

## Sheet: Urinalysis 5
Table S9. Urinalysis (End of recovery period,male)
Test item		Group
		Blank control	Adjuvant control	Low-dose	High-dose
Animals, n		5	5	5	5
URO (μmol/L)	Normal	5/5	5/5	5/5	5/5
BIL (μmol/L)	Neg	5/5	5/5	5/5	5/5
KET (mmol/L)	Neg	3/5	3/5	1/5	4/5
	+-	2/5	2/5	4/5	1/5
BLD (Ery/μL)	Neg	4/5	5/5	5/5	5/5
	+-	1/5	/	/	/
PRO (g/L)	Neg	5/5	5/5	5/5	5/5
NIT	Neg	5/5	5/5	5/5	5/5
WBC (Leuko/μL)	Neg	3/5	4/5	3/5	4/5
	+-	2/5	1/5	1/5	1/5
	1+-	/	/	1/5	/
GLU (mmol/L)	Neg	5/5	5/5	5/5	5/5
MALB (g/L)	Neg	2/5	/	2/5	2/5
	0.15	3/5	5/5	3/5	3/5
SG	<=1.005	2/5	3/5	1/5	5/5
	1.01	3/5	2/5	4/5	/
pH	7.5	5/5	/	4/5	3/5
	8	/	5/5*↑	1/5	2/5
VC (mmol/L)	0	5/5	5/5	5/5	5/5
Note: Compared with the blank control group: *P<0.05.

## Sheet: Urinalysis 6
Table S10. Urinalysis (End of recovery period,female)
Test item		Group
		Blank control	Adjuvant control	Low-dose	High-dose
Animals, n		5	5	5	5
URO (μmol/L)	Normal	5/5	5/5	5/5	5/5
BIL (μmol/L)	Neg	5/5	5/5	5/5	5/5
KET (mmol/L)	Neg	5/5	5/5	5/5	5/5
BLD (Ery/μL)	Neg	5/5	3/5	3/5	2/5
	+	/	/	/	1/5
	1+	/	/	1/5	1/5
	3+	/	2/5	1/5	1/5
PRO (g/L)	Neg	5/5	5/5	4/5	5/5
	Trace	/	/	1/5	/
NIT	Neg	5/5	5/5	5/5	5/5
WBC (Leuko/μL)	Neg	5/5	5/5	5/5	5/5
GLU (mmol/L)	Neg	5/5	5/5	5/5	5/5
MALB (g/L)	Neg	4/5	3/5	3/5	4/5
	0.15	1/5	2/5	1/5	1/5
	>0/15	/	/	1/5	/
SG	<=1.005	4/5	3/5	4/5	4/5
	1.01	1/5	2/5	1/5	1/5
pH	5.5	/	1/5	/	/
	6	/	1/5	1/5	/
	6.5	/	2/5	/	/
	7	/	/	/	1/5
	7.5	5/5	1/5	3/5	4/5
	8	/	/	1/5	/
VC (mmol/L)	0	5/5	5/5	5/5	5/5
