# Supplementary material for: Repeated dose toxicity and immunogenicity studies in SD rats: a new recombinant zoster vaccine (CHO cell) formulated with adjuvant BC02
Source: Front Cell Infect Microbiol. 2026 May 22;16:1756776. doi: 10.3389/fcimb.2026.1756776 (PMC13236683; doi:10.3389/fcimb.2026.1756776)
Supplement: Supplementary file 4 [file Table4.xlsx]

## Sheet: Immunotoxicity Testing 
Table S11. Immunotoxicity Testing
Period	Group	Animals, n	Test item
			CD3+ (%)	CD3+CD4+ (%)	CD3+CD8+ (%)	CD4+/CD8+ (%)	IgG (g/L)	C3 (mg/dL)
Drug withdrawal period	Blank control	20	47.57±5.07	60.99±5.84	37.55±5.90	1.69±0.43	1.91±0.45	35.36±2.12
	Adjuvant control	20	47.56±5.33	62.89±5.29	35.64±5.48	1.82±0.38	1.89±0.43	41.89±2.50**↑
	Low-dose	20	48.25±6.26	65.73±4.66	32.60±4.80	2.09±0.54	2.28±0.39**↑▲▲↑	40.92±2.36**↑
	High-dose	20	48.82±7.32	64.78±7.36	33.76±7.30	2.09±0.91	2.01±0.47	43.03±2.39**↑
End of recovery period	Blank control	10	48.34±10.60	62.52±3.86	36.30±3.89	1.75±0.26	2.11±0.61	35.75±3.31
	Adjuvant control	10	48.62±6.35	67.74±5.12	30.82±5.22	2.28±0.51	2.10±0.33	36.00±3.22
	Low-dose	10	41.98±7.61	64.98±7.07	33.56±7.05	2.06±0.64	2.21±0.56	37.65±2.21
	High-dose	10	50.77±4.44	64.76±4.49	33.95±4.61	1.96±0.39	2.41±0.40	36.43±3.03
Note: Compared with the blank control group: **P<0.01; compared with the adjuvant control group: ▲P<0.05, ▲▲P<0.01.

## Sheet: VZV gE-specific IgG antibody le
Table S12. Effect on serum VZV gE-specific IgG antibody levels.
Period	Group	GMT (×10⁴)	95%CI (×10⁴)	Seroconversion Rate
Drug withdrawal period	Blank control	0.5	0.50–0.50	0
	Adjuvant control	0.5	0.50–0.50	0
	Low-dose	23.98**↑▲▲↑	18.35–31.34	1
	High-dose	18.98**↑▲▲↑	14.91–24.15	1
End of recovery period	Blank control	0.5	0.50–0.50	0
	Adjuvant control	0.5	0.50–0.50	0
	Low-dose	19.83**↑▲▲↑	13.57–28.98	1
	High-dose	20.51**↑▲▲↑	16.18–26.00	1
Note: Compared with the blank control group: **P<0.01; compared with the adjuvant control group: ▲▲P<0.01.

## Sheet: VZV-specific antibody levels
Period	Group	GMT (×10⁴)	95%CI (×10⁴)	Seroconversion Rate
Post-vaccination period	Blank control	2	2.00-2.00	0
	Adjuvant control	2	2.00-2.00	0
	Low-dose	35.51**↑▲▲↑	29.35-42.96	1
	High-dose	32.00**↑▲▲↑	27.57-37.14	1
End of recovery period	Blank control	2	2.00-2.00	0
	Adjuvant control	2	2.00-2.00	0
	Low-dose	34.30**↑▲▲↑	25.88-45.45	1
	High-dose	32.00**↑▲▲↑	25.33-40.43	1
Note: Compared with the blank control group: **P<0.01; compared with the adjuvant control group: ▲▲P<0.01.

## Sheet: VZV-neutralizing antibody level
Period	Group	GMT (×10⁴)	95%CI (×10⁴)	Seroconversion Rate
Post-vaccination period	Blank control	4	4.00-4.00	0
	Adjuvant control	4	4.00-4.00	0
	Low-dose	96.41**↑▲▲↑	83.40-111.50	1
	High-dose	91.22**↑▲▲↑	75.22-110.60	1
End of recovery period	Blank control	4	4.00-4.00	0
	Adjuvant control	4	4.00-4.00	0
	Low-dose	114.90**↑▲▲↑	79.31-166.40	1
	High-dose	101.20**↑▲▲↑	79.40-128.90	1
Note: Compared with the blank control group: **P<0.01; compared with the adjuvant control group: ▲▲P<0.01.

## Sheet: Cytokine 
Table S15. Effect on cytokine secretion by splenic lymphocytes.
Period	Group	IFN-γ	IL-2	TNF-α
Post-vaccination period	Blank control	4.30±5.09	4.88±8.31	309.23±116.00
	Adjuvant control	2.38±3.83	2.55±6.70	227.73±99.72
	Low-dose	67.63±50.56**↑▲▲↑	35.15±46.44**↑▲▲↑	256.50±124.8
	High-dose	80.23±59.79**↑▲▲↑	30.35±30.89**↑▲↑	220.35±130.51
End of recovery period	Blank control	0.90±1.37	0±0	101.55±58.30
	Adjuvant control	2.45±4.13	0.60±1.22	113.55±53.78
	Low-dose	395.45±136.65**↑▲▲↑	139.25±101.44**↑▲▲↑	141.50±73.11
	High-dose	364.45±133.17**↑▲▲↑	118.15±76.21**↑▲▲↑	128.10±131.56
Note: Compared with the blank control group: *P<0.05, **P<0.01; compared with the adjuvant control group: ▲P<0.05, ▲▲P<0.01.
