# Supplementary material for: Repeated dose toxicity and immunogenicity studies in SD rats: a new recombinant zoster vaccine (CHO cell) formulated with adjuvant BC02
Source: Front Cell Infect Microbiol. 2026 May 22;16:1756776. doi: 10.3389/fcimb.2026.1756776 (PMC13236683; doi:10.3389/fcimb.2026.1756776)
Supplement: Supplementary file 5 [file Table5.xlsx]

## Sheet: Organ weight 1
Table S16. Organ weight and coefficient (Post-vaccination period,male)
Test item		Group
		Blank control	Adjuvant control	Low-dose	High-dose
Animals, n		10	10	109	10
Body weight (g)		507±44	498±66	484±61	468±40
Heart	Weight (g)	1.738±0.133	1.686±0.262	1.541±0.148	1.589±0.143
	Organ coefficient (%)	0.344±0.028	0.339±0.031	0.320±0.018	0.340±0.024
Liver	Weight (g)	13.137±1.767	12.469±1.976	11.621±1.903	11.724±1.193
	Organ coefficient (%)	2.586±0.214	2.500±0.166	2.397±0.194	2.509±0.184
Spleen	Weight (g)	0.847±0.128	0.851±0.126	0.844±0.141	0.805±0.144
	Organ coefficient (%)	0.168±0.026	0.172±0.020	0.175±0.021	0.171±0.019
Kidney	Weight (g)	3.304±0.375	3.055±0.366	2.967±0.290	3.047±0.374
	Organ coefficient (%)	0.652±0.064	0.615±0.040	0.616±0.048	0.650±0.040
Brain	Weight (g)	2.251±0.142	2.263±0.156	2.187±0.112	2.239±0.081
	Organ coefficient (%)	0.448±0.060	0.458±0.033	0.459±0.067	0.481±0.033
Thymus gland	Weight (g)	0.360±0.046	0.355±0.104	0.324±0.053	0.317±0.038
	Organ coefficient (%)	0.071±0.009	0.072±0.023	0.067±0.008	0.068±0.010
Adrenal gland	Weight (g)	0.064±0.007	0.063±0.009	0.064±0.009	0.060±0.010
	Organ coefficient (%)	0.013±0.001	0.013±0.002	0.013±0.002	0.013±0.002
Testis	Weight (g)	3.471±0.310	3.361±0.254	3.137±0.468	3.350±0.349
	Organ coefficient (%)	0.692±0.107	0.682±0.078	0.632±0.082	0.717±0.058
Epididymis	Weight (g)	1.362±0.112	1.391±0.099	1.286±0.130	1.331±0.094
	Organ coefficient (%)	0.270±0.029	0.282±0.028	0.260±0.025	0.286±0.023
9The testicular weight (0.710) and epididymal weight (0.569) of mouse M48# in the low-dose group were excluded from statistical analysis. The group contained 9 animals.

## Sheet: Organ weight 2
Table S17. Organ weight and coefficient (Post-vaccination period,female)
Test item		Group
		Blank control	Adjuvant control	Low-dose	High-dose
Animals, n		10	10	10	10
Body weight (g)		316±21	319±16	318±19	320±26
Heart	Weight (g)	1.125±0.138	1.103±0.108	1.139±0.146	1.141±0.100
	Organ coefficient (%)	0.356±0.032	0.346±0.034	0.358±0.036	0.358±0.037
Liver	Weight (g)	8.042±0.972	8.515±0.979	8.452±1.047	8.447±0.842
	Organ coefficient (%)	2.545±0.243	2.669±0.243	2.654±0.226	2.639±0.137
Spleen	Weight (g)	0.644±0.092	0.637±0.074	0.608±0.052	0.588±0.067
	Organ coefficient (%)	0.204±0.025	0.200±0.019	0.192±0.022	0.184±0.014
Kidney	Weight (g)	2.040±0.163	2.087±0.112	2.091±0.175	1.964±0.223
	Organ coefficient (%)	0.648±0.061	0.656±0.040	0.659±0.051	0.614±0.049
Brain	Weight (g)	2.094±0.138	2.137±0.077	2.117±0.086	2.102±0.101
	Organ coefficient (%)	0.666±0.065	0.672±0.040	0.668±0.040	0.661±0.062
Thymus gland	Weight (g)	0.303±0.062	0.316±0.043	0.347±0.077	0.297±0.061
	Organ coefficient (%)	0.096±0.022	0.099±0.015	0.109±0.022	0.092±0.014
Adrenal gland	Weight (g)	0.074±0.006	0.073±0.010	0.079±0.009	0.083±0.008*↑▲↑
	Organ coefficient (%)	0.023±0.003	0.023±0.002	0.025±0.003	0.026±0.002*↑▲↑
Uterus	Weight (g)	0.769±0.245	0.856±0.357	0.625±0.173	0.862±0.284
	Organ coefficient (%)	0.244±0.078	0.268±0.110	0.198±0.061	0.269±0.086
Ovary	Weight (g)	0.111±0.027	0.102±0.026	0.112±0.019	0.118±0.025
	Organ coefficient (%)	0.035±0.007	0.032±0.008	0.035±0.006	0.037±0.007
Note: Compared with the blank control group: *P<0.05; compared with the adjuvant control group: ▲P<0.05.

## Sheet: Organ weight 3
Table S18. Organ weight and coefficient (End of recovery period,male)
Test item		Group
		Blank control	Adjuvant control	Low-dose	High-dose
Animals, n		510	5	5	5
Body weight (g)		536±56	544±55	554±58	550±69
Heart	Weight (g)	1.690±0.246	1.708±0.226	1.765±0.221	1.733±0.276
	Organ coefficient (%)	0.314±0.015	0.315±0.035	0.319±0.023	0.315±0.022
Liver	Weight (g)	13.867±1.610	13.927±1.328	14.340±1.718	13.715±1.188
	Organ coefficient (%)	2.585±0.077	2.565±0.119	2.590±0.204	2.505±0.131
Spleen	Weight (g)	0.778±0.058	0.791±0.061	0.826±0.094	0.775±0.068
	Organ coefficient (%)	0.146±0.017	0.146±0.017	0.149±0.012	0.142±0.014
Kidney	Weight (g)	3.327±0.287	3.039±0.371	3.365±0.436	3.199±0.490
	Organ coefficient (%)	0.623±0.038	0.559±0.043	0.606±0.031	0.583±0.063
Brain	Weight (g)	2.113±0.138	2.334±0.072	2.311±0.109	2.235±0.166
	Organ coefficient (%)	0.397±0.037	0.432±0.031	0.419±0.032	0.0409±0.034
Thymus gland	Weight (g)	0.299±0.070	0.281±0.035	0.356±0.086	0.315±0.083
	Organ coefficient (%)	0.056±0.012	0.052±0.010	0.064±0.014	0.057±0.009
Adrenal gland	Weight (g)	0.059±0.006	0.063±0.008	0.058±0.006	0.062±0.012
	Organ coefficient (%)	0.011±0.001	0.011±0.001	0.011±0.001	0.011±0.002
Testis	Weight (g)	3.335±0.104	3.473±0.318	3.333±0.226	3.304±0.524
	Organ coefficient (%)	0.599±0.033	0.640±0.030	0.609±0.098	0.601±0.063
Epididymis	Weight (g)	1.581±0.225	1.498±0.075	1.537±0.162	1.376±0.181
	Organ coefficient (%)	0.285±0.054	0.277±0.022	0.279±0.037	0.252±0.032
10Note: The testicular and epididymal weight (0.539) of mouse M50# was excluded from statistical analysis due to being an outlier. The group contained 4 animals.

## Sheet: Organ weight 4
Table S19. Organ weight and coefficient (End of recovery period,female)
Test item		Group
		Blank control	Adjuvant control	Low-dose	High-dose
Animals, n		5	5	5	5
Body weight (g)		328±22	316±18	324±26	330±19
Heart	Weight (g)	1.185±0.122	1.142±0.104	1.106±0.041	1.148±0.093
	Organ coefficient (%)	0.361±0.024	0.362±0.034	0.343±0.020	0.348±0.022
Liver	Weight (g)	8.851±0.941	9.017±0.794	8.643±0.531	9.070±0.668
	Organ coefficient (%)	2.691±0.151	2.853±0.099	2.680±0.234	2.749±0.087
Spleen	Weight (g)	0.620±0.043	0.543±0.059	0.583±0.028	0.566±0.096
	Organ coefficient (%)	0.190±0.022	0.172±0.021	0.181±0.013	0.172±0.028
Kidney	Weight (g)	2.050±0.217	2.028±0.092	2.023±0.247	2.079±0.187
	Organ coefficient (%)	0.625±0.060	0.644±0.042	0.625±0.061	0.631±0.056
Brain	Weight (g)	2.072±0.040	2.058±0.087	2.074±0.068	2.168±0.071
	Organ coefficient (%)	0.633±0.038	0.655±0.062	0.643±0.039	0.659±0.033
Thymus gland	Weight (g)	0.267±0.066	0.277±0.064	0.292±0.061	0.309±0.041
	Organ coefficient (%)	0.081±0.020	0.088±0.019	0.090±0.014	0.093±0.009
Adrenal gland	Weight (g)	0.079±0.008	0.078±0.010	0.085±0.010	0.074±0.005
	Organ coefficient (%)	0.024±0.003	0.025±0.004	0.027±0.005	0.022±0.002
Uterus	Weight (g)	0.833±0.185	0.832±0.348	1.045±0.544	0.773±0.153
	Organ coefficient (%)	0.257±0.069	0.269±0.128	0.324±0.175	0.236±0.052
Ovary	Weight (g)	0.113±0.013	0.087±0.029	0.100±0.023	0.113±0.025
	Organ coefficient (%)	0.034±0.002	0.027±0.008	0.031±0.006	0.034±0.009
