# Supplementary material for: Repeated dose toxicity and immunogenicity studies in SD rats: a new recombinant zoster vaccine (CHO cell) formulated with adjuvant BC02
Source: Front Cell Infect Microbiol. 2026 May 22;16:1756776. doi: 10.3389/fcimb.2026.1756776 (PMC13236683; doi:10.3389/fcimb.2026.1756776)
Supplement: Supplementary file 6 [file Table6.xlsx]

## Sheet: VZV Neutralizing Antibody Test1
Table S20.Post-vaccination period - VZV Neutralizing Antibody Test Results (LD50)
Group	Number	Individual Value	Number	Individual Value	Number	Individual Value	Number	Individual Value	Number	Individual Value	GMT	95%CI	Positive conversion rate
Blank control	M21	4	M45	4	M5	4	F65	4	F56	4	4	4.00-4.00	0
	M28	4	M29	4	M54	4	F41	4	F62	4
	M1	4	M46	4	F53	4	F44	4	F45	4
	M34	4	M58	4	F7	4	F15	4	F43	4
Adjuvant control	M32	4	M24	4	M15	4	F52	4	F31	4	4	4.00-4.00	0
	M8	4	M43	4	M23	4	F10	4	F42	4
	M2	4	M6	4	F58	4	F19	4	F29	4
	M4	4	M10	4	F11	4	F49	4	F54	4
Low-dose	M48	82	M17	104	M42	79	F32	114	F8	59	96.41	83.40-111.50	1
	M35	70	M30	95	M56	135	F60	122	F21	95
	M7	70	M47	58	F23	95	F28	113	F47	128
	M44	179	M60	95	F27	165	F6	75	F63	87
High-dose	M3	124	M49	114	M53	45	F26	71	F1	91	91.22	75.22-110.60	1
	M61	97	M39	38	M51	122	F51	96	F46	86
	M55	94	M31	181	F36	97	F2	57	F14	147
	M63	91	M52	148	F16	54	F12	140	F35	74
Note: A titer value of 4 indicates that the test result of the sample is negative.

## Sheet: VZV Neutralizing Antibody Test2
Table S21. Recovery Period - VZV Neutralizing Antibody Test Result (LD50)
Group	Number	Individual Value	Number	Individual Value	Number	Individual Value	Number	Individual Value	Number	Individual Value	GMT	95%CI	Positive conversion rate
Blank control	M40	4	M57	4	M37	4	F20	4	F25	4	4	4.00-4.00	0
	M41	4	M50	4	F50	4	F5	4	F3	4
Adjuvant control	M13	4	M33	4	M36	4	F13	4	F57	4	4	4.00-4.00	0
	M19	4	M38	4	F40	4	F64	4	F37	4
Low-dose	M16	154	M18	169	M12	117	F59	73	F34	51	114.9	79.31-166.40	1
	M20	100	M14	179	F24	178	F61	205	F18	54
High-dose	M65	128	M25	56	M9	75	F30	110	F33	149	101.2	79.40-128.90	1
	M11	72	M62	79	F17	124	F9	138	F22	131
Note: A titer value of 4 indicates that the test result of the sample is negative.
