# Supplementary material for: Repeated dose toxicity and immunogenicity studies in SD rats: a new recombinant zoster vaccine (CHO cell) formulated with adjuvant BC02
Source: Front Cell Infect Microbiol. 2026 May 22;16:1756776. doi: 10.3389/fcimb.2026.1756776 (PMC13236683; doi:10.3389/fcimb.2026.1756776)
Supplement: Supplementary file 7 [file Table7.xlsx]

## Sheet: Table of Possible Lesions 1
Table S22. Table of Pathological Findings Possibly Related to the Test Article During Drug Withdrawal Examination
Test item		Post-vaccination examination
Group			Blank control				Adjuvant control				Low-dose				High-dose
Tissue/Lesion		Degree	Male		Female		Male		Female		Male		Female		Male		Female
Animals, n			10		10		10		10		10		10		10		10
Administration site
Intermuscular focal subacute inflammatory response		1	0		0		2/10		3/10		2/10		4/10		2/10		4/10
		2	0		0		8/10		7/10		8/10		6/10		8/10		6/10
		Total	0		0		10/10		10/10		10/10		10/10		10/10		10/10
Inguinal lymph nodes
Increased medullary macrophages		1	0		0		3/10		4/10		1/10		5/10		3/10		4/10
		2	0		0		2/10		1/10		2/10		1/10		2/10		2/10
		Total	0		0		5/10		5/10		3/10		6/10		5/10		6/10
Increase in cortical germinal centers		1	1/10		1/10		3/10		5/10		3/10		2/10		3/10		5/10
		2	1/10		1/10		1/10		3/10		5/10		4/40		5/10		2/10
		Total	2/10		2/10		4/10		8/10		8/10		6/10		8/10		7/10
Popliteal lymph nodes
Increased medullary macrophages		1	0		0		5/10		4/10		4/10		1/10		1/10		6/10
		2	0		0		5/10		4/10		6/10		6/10		5/10		3/10
		Total	0		0		10/10		8/10		10/10		7/10		6/10		9/10
Increase in cortical germinal centers		1	4/10		2/10		5/10		3/10		2/10		3/10		4/10		4/10
		2	0		0		5/10		1/10		7/10		5/10		3/10		2/10
		Total	4/10		2/10		10/10		4/10		9/10		8/10		7/10		6/10
Note:The microscopic examination results are labeled according to the severity of the lesions as follows: '0' for no obvious lesions, '1' for minimal, '2' for mild, '3' for moderate, '4' for severe, and '5' for very severe.

## Sheet: Table of Possible Lesions 2
Table S23. Post-Recovery Period Examination and Statistical Table of Lesions Possibly Related to the Test Substance
Test item		Follow-up examination during recovery period
Group			Blank control				Adjuvant control				Low-dose				High-dose
Tissue/Lesion		Degree	Male		Female		Male		Female		Male		Female		Male		Female
Animals, n			5		5		5		5		5		5		5		5
Administration site
Intermuscular focal subacute inflammatory response		1	0		0		2/5		4/5		4/5		5/5		4/5		3/5
		2	0		0		3/5		1/5		1/5		0		1/5		2/5
		Total	0		0		5/5		5/5		5/5		5/5		5/5		5/5
Inguinal lymph nodes
Increased medullary macrophages		1	0		0		0		0		1/5		0		0		1/5
		2	0		0		0		0		0		0		0		1/5
		Total	0		0		0		0		1/5		0		0		2/5
Increase in cortical germinal centers		1	1/5		1/5		0		1/5		0		1/5		0		2/5
		2	0		0		0		0		1/5		0		0		0
		Total	1/5		1/5		0		1/5		1/5		1/5		0		2/5
Popliteal lymph nodes
Increased medullary macrophages		1	0		0		2/5		1/5		4/5		4/5		2/5		2/5
		2	0		0		2/5		1/5		0		0		1/5		3/5
		Total	0		0		4/5		2/5		4/5		4/5		3/5		5/5
Increase in cortical germinal centers		1	0		0		3/5		2/5		1/5		1/5		0		4/5
		2	1/5		0		0		0		0		0		0		0
		Total	1/5		0		3/5		2/5		1/5		1/5		0		4/5
Note:The microscopic examination results are labeled according to the severity of the lesions as follows: '0' for no obvious lesions, '1' for minimal, '2' for mild, '3' for moderate, '4' for severe, and '5' for very severe.
